# Supplementary material for: Therapeutic potential of nicotinamide and ABT263 in alcohol‐associated liver disease through targeting cellular senescence
Source: MedComm (2020). 2025 Feb 9;6(2):e70086. doi: 10.1002/mco2.70086 (PMC11808045; doi:10.1002/mco2.70086)
Supplement: Supplementary file 1 — Supporting Information [file MCO2-6-e70086-s002.xlsx]

## Sheet: AF-PF-ABT263
Gene name	PF1	PF2	PF4	PF5	PF6	AF1	AF2	AF3	AF4	AF5	AF6	ABT263_1	ABT263_2	ABT263_3	ABT263_4	ABT263_5	ABT263_6
Igfbp2	1151.72	2124.13	1412.95	971.093	887.877	476.601	464.547	383.941	466.835	423.585	517.937	354.581	613.526	591.725	305.966	620.93	727.983
Igfbp5	2.42997	1.23497	2.26623	1.2906	1.37323	1.77714	1.0337	2.70662	3.27669	1.80689	2.70757	1.18555	2.58898	3.74567	2.50481	2.82962	1.42316
Cxcr2	0.0953499	0	0	0.295375	0.0993644	0.15808	0.716129	1.09219	0.393057	0.479028	0.838539	0.880048	0.388942	0.965435	0.639153	0.534687	1.32574
Serpine2	4.51232	2.17565	2.33444	5.19461	2.03614	0.329258	1.82231	1.46894	1.80592	1.29854	2.30135	0.919878	1.51002	2.04044	1.30279	1.19628	0.560386
Ptges	2.84451	0.928917	1.77517	1.30283	2.09809	6.02246	10.6286	8.00138	6.41493	3.92062	3.57366	1.57694	1.78943	1.36525	2.74643	1.76532	2.61954
Fgf7	0.156485	0.351329	0.255263	0.340929	0.186369	0.0494162	0.0516609	0.0931147	0.161268	0.112309	0	0	0	0	0.0544911	0	0
Mmp9	0.184651	0.257952	0.0390456	0.0391119	0.256567	0.521558	1.01938	1.0255	1.31092	0.927669	0.529266	0.56809	0.523063	1.14255	0.850179	0.780343	2.45327
Csf1	7.75449	6.49319	6.97323	9.29159	12.8952	14.239	20.3826	22.3635	20.6022	19.2889	12.301	9.69196	12.3525	7.96293	14.3942	7.65635	6.69081
Cxcl1	73.9643	24.922	53.2463	78.0673	81.1543	33.984	193.971	257.878	122.998	131.953	407.263	333.247	116.576	57.0499	115.207	112.769	153.739
Cxcl10	3.51438	1.41879	1.56468	1.93612	2.48636	2.92214	4.58231	12.5232	13.1248	5.0214	1.96592	0.446374	7.46367	6.13737	4.16533	2.9557	1.40464
Wnt2	1.60995	2.40368	1.86899	1.22765	1.07375	5.58738	10.8267	7.77886	5.7407	5.17648	6.45627	0.44578	2.10149	7.10727	1.60897	1.28748	1.73108
Cxcl12	51.2419	80.643	68.9306	85.8843	84.4302	54.7118	40.7583	45.0455	38.0364	48.3526	48.2035	28.053	61.5742	59.4905	63.3179	78.4067	45.6618
Nap1l4	37.1962	36.9	44.9294	32.7924	40.9389	38.9328	35.3323	31.5731	37.9462	34.3087	26.9398	28.8889	24.7454	25.3772	27.4862	26.9833	26.1034
Gdf15	83.9002	90.9135	48.4235	22.9076	42.4906	260.515	420.075	475.742	378.06	329.966	273.486	114.753	76.1238	31.519	37.9873	42.7084	37.6491
Mmp13	0.108655	0	0.0516956	0.0517834	0.11323	0.0600463	0.0627739	0.565725	3.66722	0.204703	0.318517	0.0626783	1.74516	0.440062	0.198639	0.158948	0.251789
Mmp12	0.240792	0.0157678	0.0381878	0	0.0836435	0.0887128	0.0463713	0.699988	9.59521	0.277227	0.117645	0.0231504	1.89281	1.62538	0.122279	0.0587076	0.353395
Egfr	122.985	90.4551	165.774	124.448	71.1699	64.7627	60.1563	22.6307	44.7542	76.0898	52.8609	168.205	116.062	88.9147	91.5564	113.963	76.704
Ccl2	1.27608	0.401095	0.789267	0.60816	0.398942	1.62196	2.72777	4.25218	19.3975	2.96504	1.27186	0.147222	3.96901	1.80888	0.933149	0.74669	1.12369
Igfbp4	418.57	498.528	523.644	512.215	572.498	736.987	849.631	812.678	808.232	687.35	950.476	544.711	697.591	808.247	483.328	937.366	843.485
Timp2	3.18821	1.95304	2.47919	2.30368	2.07206	2.67127	3.10951	5.10487	6.377	2.51884	3.25605	1.14699	3.98542	6.59509	1.90107	2.13971	2.90758
Ang	997.256	525.891	521.23	1096.57	878.594	338.366	480.699	433.023	361.503	359.773	355.858	909.269	1042.73	831.082	1176.11	1279.73	1127.86
Ctsb	115.315	136.657	130.155	166.393	146.818	187.997	214.326	291.816	347.034	192.442	263.017	128.735	249.631	302.188	177.338	284.356	270.503
Angpt1	0.209248	0.109617	0.026548	0.319117	0.0872231	0.0308364	0.193423	0.145263	0.11501	0.0350413	0.196287	0.0643762	0.0569028	0.141245	0.10201	0.136044	0.025861
Igfbp6	3.91775	0.667019	2.73382	1.18252	0.068045	3.10326	0.301789	1.49586	2.01875	0.16402	0.459387	0	1.33174	0.661132	0.954967	0.891507	0.968392

## Sheet: AF-PF-NAM
Gene name	PF_1	PF_2	PF_3	AF_1	AF_2	AF_3	NAM_1	NAM_2	NAM_3
Igfbp2	610.915	725.667	494.079	502.05	209.385	339.535	352.179	313.94	234.056
Cxcr2	0.181744	0.0535209	0	0.220201	0.556211	2.00732	0.0854543	0.412154	0
Ptges	0.140827	0	0	2.1115	3.16059	2.61826	0.662157	0.479046	1.60791
Il1b	0.508016	0.170975	0.594895	4.44047	10.4834	3.25967	2.45689	7.40612	3.31447
Mmp9	0.156426	0.138196	0	1.30299	2.36173	3.97368	0.588401	0.354739	0.611004
Cxcl10	0.798924	0	0.201503	4.91433	9.57951	1.44802	2.02271	2.29956	4.50549
Spp1	122.778	21.5157	60.3028	20.1972	31.5267	36.6065	57.0972	103.793	21.4983
Vgf	0	0	0.152636	0	0	0	0	0	0
Serpine1	0.0714129	0.16824	0.175614	2.24961	2.97231	0.289203	0	0.566818	0.257483
Wnt2	1.77984	2.60261	1.25772	19.185	20.6862	13.4668	16.4487	18.7895	15.2688
Cxcl12	52.6441	41.1151	42.6673	35.6141	25.778	46.9016	40.9415	39.6925	38.6743
Tnfrsf1a	20.8853	18.6242	13.7046	77.0461	86.1822	79.7618	56.8608	51.966	55.9796
Cd9	10.1564	13.9576	7.43729	29.6152	56.5845	39.0369	23.1769	29.1744	30.1908
Spx	0.468353	0.64364	0.895798	0	0	0.114952	0	1.06212	0.37526
Plaur	1.48076	0.498356	0.0866996	1.3776	7.76868	4.04971	0.149194	0.239859	1.14406
Gdf15	18.0097	14.3043	5.81934	197.38	367.874	85.0123	118.903	85.4967	128.163
Mmp2	0	0	0	2.21355	1.07218	1.39057	1.23545	1.0707	0.0986852
Icam1	4.09481	1.2526	0.806615	7.73033	13.2377	7.29226	3.10442	5.36289	6.104
Sema3f	3.40869	2.03899	1.59353	9.3892	22.8417	12.8631	6.36085	5.707	11.6181
Ptbp1	17.3436	14.9955	9.16666	33.1474	33.6223	29.819	21.3342	23.8371	31.6877
Igf1	315.001	347.646	483.511	144.369	138.653	192.213	178.177	166.751	129.47
Igfbp1	33.0341	103.694	90.6084	698	1024.09	551.889	588.008	622.462	689.004
Ccl2	0	0	0	1.17879	4.96256	0	1.25801	1.37898	0.292327
Ang	561.077	573.503	337.036	359.709	441.267	361.499	248.059	301.974	255.728
Ets2	6.58469	5.62689	3.61144	14.5489	23.4494	13.7342	12.1365	11.3216	8.83469
Vegfa	165.658	41.3174	46.1728	28.9581	51.848	32.1291	44.6175	83.9754	78.6835
Fas	18.4576	12.8475	10.7835	21.306	30.6745	31.6784	18.6826	22.8314	23.1512
